# Supplementary material for: Preparation and Characterization of Sludge-Based Magnetic Biochar by Pyrolysis for Methylene Blue Removal
Source: Nanomaterials (Basel). 2021 Sep 22;11(10):2473. doi: 10.3390/nano11102473 (PMC8539958; doi:10.3390/nano11102473)
Supplement: Supplementary file 1 [file nanomaterials-11-02473-s001.zip]

Archive with 1 entries (1 files):
- nanomaterials-1381863-supplementary.pdf
